# Supplementary material for: Using Multi-Compartment Ensemble Modeling As an Investigative Tool of Spatially Distributed Biophysical Balances: Application to Hippocampal Oriens-Lacunosum/Moleculare (O-LM) Cells
Source: PLoS One. 2014 Oct 31;9(10):e106567. doi: 10.1371/journal.pone.0106567 (PMC4215854; doi:10.1371/journal.pone.0106567)
Supplement: Dataset S1 — Experimental current-clamp traces from mouse O-LM cells. These traces were used in this ensemble modeling work to constrain the models (see Methods). Both +90 pA and -90 pA traces are provided in MATLAB file format. (ZIP) [file pone.0106567.s008.zip]

Archive with 72 entries (70 files):
- neg90pA_traces/
- neg90pA_traces/.zip
- neg90pA_traces/1_exp_04405_date_3_cell_04405020_trial_1_ep_-90_cinj.mat
- neg90pA_traces/1_exp_04405_date_3_cell_04405021_trial_1_ep_-90_cinj.mat
- neg90pA_traces/2_exp_05328_date_1_cell_05328002_trial_1_ep_-90_cinj.mat
- neg90pA_traces/2_exp_05328_date_2_cell_05328007_trial_1_ep_-90_cinj.mat
- neg90pA_traces/2_exp_05328_date_3_cell_05328014_trial_1_ep_-90_cinj.mat
- neg90pA_traces/3_exp_04525_date_4_cell_04525047_trial_1_ep_-90_cinj.mat
- neg90pA_traces/3_exp_04525_date_4_cell_04525048_trial_1_ep_-90_cinj.mat
- neg90pA_traces/3_exp_04526_date_2_cell_04526022_trial_1_ep_-90_cinj.mat
- neg90pA_traces/3_exp_04526_date_2_cell_04526023_trial_1_ep_-90_cinj.mat
- neg90pA_traces/3_exp_04608_date_1_cell_04608002_trial_1_ep_-90_cinj.mat
- neg90pA_traces/3_exp_04608_date_1_cell_04608003_trial_1_ep_-90_cinj.mat
- neg90pA_traces/3_exp_04609_date_1_cell_04609002_trial_1_ep_-90_cinj.mat
- neg90pA_traces/3_exp_04609_date_1_cell_04609003_trial_1_ep_-90_cinj.mat
- neg90pA_traces/3_exp_04609_date_2_cell_04609024_trial_1_ep_-90_cinj.mat
- neg90pA_traces/3_exp_04609_date_2_cell_04609025_trial_1_ep_-90_cinj.mat
- neg90pA_traces/3_exp_04610_date_2_cell_04610022_trial_1_ep_-90_cinj.mat
- neg90pA_traces/3_exp_04610_date_2_cell_04610023_trial_1_ep_-90_cinj.mat
- neg90pA_traces/3_exp_04611_date_1_cell_04611003_trial_1_ep_-90_cinj.mat
- neg90pA_traces/3_exp_04611_date_1_cell_04611004_trial_1_ep_-90_cinj.mat
- neg90pA_traces/3_exp_04611_date_2_cell_04611019_trial_1_ep_-90_cinj.mat
- neg90pA_traces/3_exp_04611_date_2_cell_04611020_trial_1_ep_-90_cinj.mat
- pos90pA_traces/
- pos90pA_traces/1_exp_04405_date_3_cell_04405020_trial_7_ep_90_cinj.mat
- pos90pA_traces/1_exp_04405_date_3_cell_04405021_trial_7_ep_90_cinj.mat
- pos90pA_traces/1_exp_04405_date_3_cell_04405023_trial_1_ep_90_cinj.mat
- pos90pA_traces/1_exp_04405_date_3_cell_04405023_trial_2_ep_90_cinj.mat
- pos90pA_traces/1_exp_04405_date_3_cell_04405023_trial_3_ep_90_cinj.mat
- pos90pA_traces/2_exp_05328_date_1_cell_05328002_trial_7_ep_90_cinj.mat
- pos90pA_traces/2_exp_05328_date_2_cell_05328007_trial_7_ep_90_cinj.mat
- pos90pA_traces/2_exp_05328_date_3_cell_05328014_trial_7_ep_90_cinj.mat
- pos90pA_traces/3_exp_04525_date_4_cell_04525047_trial_7_ep_90_cinj.mat
- pos90pA_traces/3_exp_04525_date_4_cell_04525048_trial_7_ep_90_cinj.mat
- pos90pA_traces/3_exp_04525_date_4_cell_04525057_trial_1_ep_90_cinj.mat
- pos90pA_traces/3_exp_04525_date_4_cell_04525057_trial_2_ep_90_cinj.mat
- pos90pA_traces/3_exp_04525_date_4_cell_04525057_trial_3_ep_90_cinj.mat
- pos90pA_traces/3_exp_04526_date_2_cell_04526022_trial_7_ep_90_cinj.mat
- pos90pA_traces/3_exp_04526_date_2_cell_04526023_trial_7_ep_90_cinj.mat
- pos90pA_traces/3_exp_04526_date_2_cell_04526028_trial_1_ep_90_cinj.mat
- pos90pA_traces/3_exp_04526_date_2_cell_04526028_trial_2_ep_90_cinj.mat
- pos90pA_traces/3_exp_04526_date_2_cell_04526028_trial_3_ep_90_cinj.mat
- pos90pA_traces/3_exp_04608_date_1_cell_04608002_trial_7_ep_90_cinj.mat
- pos90pA_traces/3_exp_04608_date_1_cell_04608003_trial_7_ep_90_cinj.mat
- pos90pA_traces/3_exp_04608_date_1_cell_04608009_trial_1_ep_90_cinj.mat
- pos90pA_traces/3_exp_04608_date_1_cell_04608009_trial_2_ep_90_cinj.mat
- pos90pA_traces/3_exp_04608_date_1_cell_04608009_trial_3_ep_90_cinj.mat
- pos90pA_traces/3_exp_04609_date_1_cell_04609002_trial_7_ep_90_cinj.mat
- pos90pA_traces/3_exp_04609_date_1_cell_04609003_trial_7_ep_90_cinj.mat
- pos90pA_traces/3_exp_04609_date_1_cell_04609011_trial_1_ep_90_cinj.mat
- pos90pA_traces/3_exp_04609_date_1_cell_04609011_trial_2_ep_90_cinj.mat
- pos90pA_traces/3_exp_04609_date_1_cell_04609011_trial_3_ep_90_cinj.mat
- pos90pA_traces/3_exp_04609_date_2_cell_04609024_trial_7_ep_90_cinj.mat
- pos90pA_traces/3_exp_04609_date_2_cell_04609025_trial_7_ep_90_cinj.mat
- pos90pA_traces/3_exp_04609_date_2_cell_04609031_trial_1_ep_90_cinj.mat
- pos90pA_traces/3_exp_04609_date_2_cell_04609031_trial_2_ep_90_cinj.mat
- pos90pA_traces/3_exp_04609_date_2_cell_04609031_trial_3_ep_90_cinj.mat
- pos90pA_traces/3_exp_04610_date_2_cell_04610022_trial_7_ep_90_cinj.mat
- pos90pA_traces/3_exp_04610_date_2_cell_04610023_trial_7_ep_90_cinj.mat
- pos90pA_traces/3_exp_04610_date_2_cell_04610029_trial_1_ep_90_cinj.mat
- pos90pA_traces/3_exp_04610_date_2_cell_04610029_trial_2_ep_90_cinj.mat
- pos90pA_traces/3_exp_04610_date_2_cell_04610029_trial_3_ep_90_cinj.mat
- pos90pA_traces/3_exp_04611_date_1_cell_04611003_trial_7_ep_90_cinj.mat
- pos90pA_traces/3_exp_04611_date_1_cell_04611004_trial_7_ep_90_cinj.mat
- pos90pA_traces/3_exp_04611_date_1_cell_04611009_trial_1_ep_90_cinj.mat
- pos90pA_traces/3_exp_04611_date_1_cell_04611009_trial_2_ep_90_cinj.mat
- pos90pA_traces/3_exp_04611_date_1_cell_04611009_trial_3_ep_90_cinj.mat
- pos90pA_traces/3_exp_04611_date_2_cell_04611019_trial_7_ep_90_cinj.mat
- pos90pA_traces/3_exp_04611_date_2_cell_04611020_trial_7_ep_90_cinj.mat
- pos90pA_traces/3_exp_04611_date_2_cell_04611025_trial_1_ep_90_cinj.mat
- pos90pA_traces/3_exp_04611_date_2_cell_04611025_trial_2_ep_90_cinj.mat
- pos90pA_traces/3_exp_04611_date_2_cell_04611025_trial_3_ep_90_cinj.mat
